# Supplementary material for: Efficacy of Adeno-Associated Virus Serotype 9-Mediated Gene Therapy for AB-Variant GM2 Gangliosidosis
Source: Int J Mol Sci. 2023 Sep 27;24(19):14611. doi: 10.3390/ijms241914611 (PMC10572999; doi:10.3390/ijms241914611)
Supplement: Supplementary file 1 [file ijms-24-14611-s001.zip]

Archive with 1 entries (1 files):
- ijms-2400283-supplementary.pdf
